# Supplementary material for: Preclinical Studies on the Effect of Rucaparib in Ovarian Cancer: Impact of BRCA2 Status
Source: Cells. 2021 Sep 15;10(9):2434. doi: 10.3390/cells10092434 (PMC8472031; doi:10.3390/cells10092434)
Supplement: Supplementary file 1 [file cells-10-02434-s001.zip]

Archive with 1 entries (1 files):
- cells-1338849-supplementary.pdf
